# Supplementary material for: Thermo-Mechanical Behavior and Strain Rate Sensitivity of 3D-Printed Polylactic Acid (PLA) below Glass Transition Temperature (Tg)
Source: Polymers (Basel). 2024 May 29;16(11):1526. doi: 10.3390/polym16111526 (PMC11174730; doi:10.3390/polym16111526)
Supplement: Supplementary file 1 [file polymers-16-01526-s001.zip]

Archive with 1 entries (1 files):
- polymers-2993978-supplementary.pdf
